# Supplementary material for: Differences in outcomes of mandatory motorcycle helmet legislation by country income level: A systematic review and meta-analysis
Source: PLoS Med. 2021 Sep 17;18(9):e1003795. doi: 10.1371/journal.pmed.1003795 (PMC8486090; doi:10.1371/journal.pmed.1003795)
Supplement: S1 Data — (XLSX) [file pmed.1003795.s005.xlsx]

## Sheet: Sheet1
Study name, year	Publication year	Country	NOS	Law Enacted	Study Conclusion	Enactment Gap	Income Level (1 = HIC, 2 = MIC, 3 = LIC)	Helmet Pre (n)	Helmet Pre (N)	Helmet Post (n)	Helmet Post (N)	Motorcycle Fatality Pre (n)	Motorcycle Fatality Pre (N)	Motorcycle Fatality Post (n)	Motorcycle Fatality Post (N)	TBI Pre (n)	TBI Pre (N)	TBI Post (n)	TBI Post (N)	Type of TBI (1 = Severe, 2 = Moderate, 3 = Mild, 4 = All)	Methodology Comments (Denominator)
French M., 2012	2012	United States	8	1967	2008	41	1					6.33	10000	7.2	10000						Fatality per 10000 registered Motorcycle
Mayrose J., 2008	2008	United States	7	1997	2000	3	1	209	1189	5689	6772										Helmet use among fatal crashes only (Dept. of Trans database)
Chiu W., 2007	2007	Taiwan	8	1997	2001	4	1	381.84	2880	2217.38	2450					4107	1244923	3396	1244923	All	Hospitalized following motorcycle accident
La Torre G., 2007	2007	Italy	7	2000	2000	0	1									26.65	10000	8.88	10000	All	Hospitalized following motorcycle accident
Servadei F., 2003	2003	Italy	5	2000	2001	1	1									69	983534	23	983534	All	Hospitalized following motorcycle accident
Auman K., 2002	2002	United States	8	1992	1995	3	1					10.3	10000	4.5	10000						Fatality per 10000 registered Motorcycle
Proscia N., 2002	2002	United States	5	1967	1998	31	1	10	55	129	142	8	55	8	142	15	55	25	142	Severe	Helmet use, TBI, and fatality among admitted inpatients after motorcycle crash
Branas C., 2001	2001	USA	9	1967	1996	29	1					5.07	10000	6.2	10000						Fatality per 10000 registered Motorcycle
Chiu W., 2000	2000	Taiwan	6	1997	1998	1	1	153	5260	1630	3535	211	5260	141	3535	5260	17177158	3535	17177158	All	Hospitalized following motorcycle accident
Ferrando J., 2000	2000	Spain	7	1992	1995	3	1					56.6	1500000	36.6	1500000						Fatality per 100000 registered Motorcycle
Tsai M., 1999	1999	Taiwan	6	1997	1997	0	1					307	11000000	265	11000000	284	11000000	166	11000000	All	Per national population (Taiwan)
Peek-Asa C., 1997	1997	United States	8	1992	1993	1	1									657	2037	586	2753	All	Hospitalized following motorcycle accident
Grima F., 1995	1995	Spain	5	1992	1992	0	1	226	1149	1197	1263										Observational
Kraus J., 1995	1995	United States	5	1992	1992	0	1	5345	10678	17356	17467					438	2037	397	2753	Severe	Observational
Mock C., 1995	1995	United States	5	1990	1993	3	1					57	573	25	419	115	573	36	419	Severe	Hospitalized following motorcycle crash
Coben, 2007	2007	United States	7	1967	2001	34	1					244	9689	290	16105	1743	31549	1931	49135	Severe	Hospitalized following motorcycle crash
Venturini, 2019	2019	Cambodia	4	2016	2017	1	2	13.5	703.5	35.5	301.5										Hospitalized following motorcycle crash
Aki, 2018	2018	Lebanon	6	2015	2017	2	2	498	8540	1943	12000										Observational
Ha N., 2017	2017	Vietnam	7	2007	2010	3	2					230	100000	102	100000						Deaths per 100000 inhabitants (Cu Chi, Vietnam)
Marya J., 2017	2017	India	6	2014	2015	1	2									833	5917	464	4297	All	Hospitalized following motorcycle crash
Nguyen H., 2013	2013	Vietnam	6	2007	2011	4	2	44423.4	110677	513395	665458										Observational
Passmore J., 2010	2010	Vietnam	4	2007	2008	1	2					566	26270	417	23512	4683	26270	3522	23512	All	Hospitalized following motorcycle crash
Especia-Hardeman V., 2008	2008	Colombia	8	1997	2001	4	2					9.7	100000	3.6	100000						Deaths per 100000 inhabitants (Cali, Colombia)
Ichikawa M., 2003	2003	Thailand	6	1994	1997	3	2	325	7208	1082	4794										Hospitalized following motorcycle crash
Panichaphongse V., 1995	1995	Thailand	5	1994	1994	0	2					138	6986	115	7967						Hospitalized following motorcycle crash

## Sheet: Sheet2
	Helmet usage	Post		Pre		Income level
	Grima F, 1995	1197	1263	226	1149	HIC
	Kraus J, 1995	17356	17467	5345	10678	HIC
	Mock C, 1995					HIC
	Panichaphongse V, 1995					LMIC
	Peek-Asa C, 1997					HIC
	Tsai M, 1999					HIC
	Chiu W, 2000	1630	3535	153	5260	HIC
	Ferrando J, 2000					HIC
	Branas C, 2001					HIC
	Auman K, 2002					HIC
	Proscia N, 2002	129	142	10	55	HIC
	Ichikawa M, 2003	1082	4794	325	7208	LMIC
	Servadei F, 2003					HIC
	Chiu W, 2007	2217.38	2450	381.84	2880	HIC
	La Torre G, 2007					HIC
	Especia-Hardeman V, 2008					LMIC
	Mayrose J, 2008	5689	6772	209	1189	HIC
	Passmore J, 2010					LMIC
	French M, 2012					HIC
	Nguyen H, 2013	513395	665458	44423.4	110677	LMIC
	Ha N, 2017					LMIC
	Marya J, 2017					LMIC
	Aki, 2018	1943	12000	498	8540	LMIC
	Venturini, 2019	35.5	301.5	13.5	703.5	LMIC

## Sheet: Sheet3
	Motorcycle FR	Post		Pre		Income level
	Grima F, 1995					HIC
	Kraus J, 1995					HIC
	Mock C, 1995	25	419	57	573	HIC
	Panichaphongse V, 1995	115	7967	138	6986	LMIC
	Peek-Asa C, 1997					HIC
	Tsai M, 1999	265	11000000	307	11000000	HIC
	Chiu W, 2000	141	3535	211	5260	HIC
	Ferrando J, 2000	36.6	1500000	56.6	1500000	HIC
	Branas C, 2001	6.2	10000	5.07	10000	HIC
	Auman K, 2002	4.5	10000	10.3	10000	HIC
	Proscia N, 2002	8	142	8	55	HIC
	Ichikawa M, 2003					LMIC
	Servadei F, 2003					HIC
	Chiu W, 2007					HIC
	La Torre G, 2007					HIC
	Especia-Hardeman V, 2008	3.6	100000	9.7	100000	LMIC
	Mayrose J, 2008					HIC
	Passmore J, 2010	417	23512	566	26270	LMIC
	French M, 2012	7.2	10000	6.33	10000	HIC
	Nguyen H, 2013					LMIC
	Ha N, 2017	102	100000	230	100000	LMIC
	Marya J, 2017					LMIC
	Aki, 2018					LMIC
	Venturini, 2019					LMIC
	Coben, 2007	290	16105	244	9689	HIC

## Sheet: Sheet4
	TBI incidence	Post		Pre		Income level
	Grima F, 1995					HIC
	Kraus J, 1995	397	2753	438	2037	HIC
	Mock C, 1995	36	419	115	573	HIC
	Panichaphongse V, 1995					LMIC
	Peek-Asa C, 1997	586	2753	657	2037	HIC
	Tsai M, 1999	166	11000000	284	11000000	HIC
	Chiu W, 2000	3535	17177158	5260	17177158	HIC
	Ferrando J, 2000					HIC
	Branas C, 2001					HIC
	Auman K, 2002					HIC
	Proscia N, 2002	25	142	15	55	HIC
	Ichikawa M, 2003					LMIC
	Servadei F, 2003	23	983534	69	983534	HIC
	Chiu W, 2007	3396	1244923	4107	1244923	HIC
	La Torre G, 2007	8.88	10000	26.65	10000	HIC
	Especia-Hardeman V, 2008					LMIC
	Mayrose J, 2008					HIC
	Passmore J, 2010	3522	23512	4683	26270	LMIC
	French M, 2012					HIC
	Nguyen H, 2013					LMIC
	Ha N, 2017					LMIC
	Marya J, 2017	464	4297	833	5917	LMIC
	Aki, 2018					LMIC
	Venturini, 2019					LMIC
	Coben, 2007	1931	49135	1743	31549	HIC
